# Supplementary material for: Modulation of Hepatic Functions by Chicory (Cichorium intybus L.) Extract: Preclinical Study in Rats
Source: Pharmaceuticals (Basel). 2023 Oct 16;16(10):1471. doi: 10.3390/ph16101471 (PMC10609820; doi:10.3390/ph16101471)
Supplement: Supplementary file 1 [file pharmaceuticals-16-01471-s001.zip]

Archive with 1 entries (1 files):
- pharmaceuticals-2452707-supplementary.pdf
